# Supplementary material for: Hovenia dulcis Fruit Peduncle Polysaccharides Reduce Intestinal Dysbiosis and Hepatic Fatty Acid Metabolism Disorders in Alcohol-Exposed Mice
Source: Foods. 2024 Apr 9;13(8):1145. doi: 10.3390/foods13081145 (PMC11049514; doi:10.3390/foods13081145)
Supplement: Supplementary file 1 [file foods-13-01145-s001.zip]

Archive with 1 entries (1 files):
- foods-2852713-supplementary.pdf
